# Supplementary material for: Malassezia globosa lipidome: The dynamics of uptake and secreted lipids
Source: Virulence. 2026 Feb 2;17(1):2613494. doi: 10.1080/21505594.2026.2613494 (PMC12944816; doi:10.1080/21505594.2026.2613494)
Supplement: Supplementary Table 2.xlsx [file KVIR_A_2613494_SM8649.xlsx]

## Sheet: Table S2
Supplementary table 2. Relative quantifications of 52 differential expressed lipids in mDixon control media, 72h sample and 90 h sample in positive mode
Lipid Species	Lipid class	Lipid subclass	m/z	rt	Adduct	Formula	mz Error (ppm)	Score	dif MFG	VIP	Global p Kruskall-Wallis	Global pBH Kruskall-Wallis	AUTOMSMS
CerP(34:1)	Sphingolipids	Ceramides	640.465	6.53	[M+Na]+	C34H68NO6P	4	78.48	4.18	2.12542	0.0015	0.0059	Putative
CL(47:2)	Glycerophospholipids	Cardiolipins	1133.65	0.68	[M+Na]+	C56H104O17P2	9	81.24	5.67	1.82647	0.017	0.022	Putative
CL(49:2)	Glycerophospholipids	Cardiolipins	1177.68	0.68	[M+K]+	C58H108O17P2	8	87.97	-3.31	1.70911	0.012	0.017	Putative
CL(54:4)	Glycerophospholipids	Cardiolipins	1299.78	0.68	[M+K]+	C67H122O17P2	4	84.52	2.01	1.69839	0.012	0.017	Putative
CL(56:4)	Glycerophospholipids	Cardiolipins	1255.76	0.68	[M+Na]+	C65H118O17P2	10	56.71	5.72	1.68723	0.012	0.017	Putative
CL(58:2)	Glycerophospholipids	Cardiolipins	1287.84	5.31	[M+Na]+	C67H126O17P2	1	95.01	1.27	1.98116	0.0046	0.0084	Putative
CL(62:2)a	Glycerophospholipids	Cardiolipins	1318.89	5.48	[M+H]+	C71H130O17P2	1	97.35	1.53	1.17017	0.0091	0.014	Putative
CL(62:2)b	Glycerophospholipids	Cardiolipins	1359.86	5.72	[M+K]+	C71H134O17P2	7	69.54	4.53	1.14812	0.004	0.0082	Putative
CL(68:1)	Glycerophospholipids	Cardiolipins	1389.91	5.95	[M+K]+	C73H140O17P2	10	54.78	5.93	1.48984	0.0015	0.0059	Putative
CL(68:6)	Glycerophospholipids	Cardiolipins	1419.92	5.21	[M+Na]+	C77H138O17P2	9	-	-	1.7154	0.0046	0.0084	Putative
CL(70:6)	Glycerophospholipids	Cardiolipins	1463.94	5.17	[M+K]+	C79H142O17P2	5	79.02	2.87	1.40262	0.0046	0.0084	Putative
CL(72:5)a	Glycerophospholipids	Cardiolipins	1438.01	11.63	[M+H-H2O]+	C81H148O17P2	1	90.02	1.87	1.39162	0.0015	0.0059	Putative
CL(72:5)b	Glycerophospholipids	Cardiolipins	1493.99	5.4	[M+K]+	C81H148O17P2	4	78.9	3.58	2.47827	0.004	0.0082	Putative
CL(72:8)	Glycerophospholipids	Cardiolipins	1449.96	5.44	[M+H]+	C81H142O17P2	9	61.72	4.98	2.44069	0.0061	0.01	Putative
CL(74:4)	Glycerophospholipids	Cardiolipins	1468.06	11.82	[M+H-H2O]+	C83H154O17P2	1	95.67	1.05	1.04842	0.0028	0.0071	Putative
CL(74:6)	Glycerophospholipids	Cardiolipins	1482.04	11.53	[M+H]+	C83H150O17P2	1	93.45	2.14	1.53396	0.0015	0.0059	Putative
CL(76:13)	Glycerophospholipids	Cardiolipins	1477.96	5.88	[M+H-H2O]+	C85H140O17P2	3	86.59	2.57	1.73762	0.0015	0.0059	Putative
CL(76:2)	Glycerophospholipids	Cardiolipins	1556.11	11.58	[M+K]+	C85H162O17P2	9	-	-	1.49382	0.0052	0.0091	Putative
CL(77:2)	Glycerophospholipids	Cardiolipins	1570.09	11.29	[M+K]+	C86H164O17P2	9	56.76	6.72	1.70205	0.0015	0.0059	Putative
CL(78:14)	Glycerophospholipids	Cardiolipins	1521.98	5.84	[M+H]+	C87H142O17P2	4	78.45	3.14	1.52723	0.0028	0.0071	Putative
CL(80:12)	Glycerophospholipids	Cardiolipins	1536.01	6.33	[M+H-H2O]+	C89H150O17P2	10	95.38	-2.24	1.11875	0.0023	0.0062	Putative
DG(35:6)	Glycerolipids	Diacylglycerols	637.433	5.27	[M+K]+	C38H62O5	10	-	-	1.31174	0.004	0.0082	Putative
FA(18:1)	Fatty Acyls	Fatty Acids and Conjugates	283.265	6.62	[M+H]+	C24H38O3	2	87.44	2.17	1.26049	0.0015	0.0059	Putative
LPC(16:0)	Glycerophospholipids	Glycerophosphocholines	543.303	0.72	[M+K]+	C24H51NO7P	3	-	-	1.20928	0.03	0.033	Putative
LPC(21:1)	Glycerophospholipids	Glycerophosphocholines	578.385	5.35	[M+H]+	C30H60NO7P	10	77.46	-4.02	1.20536	0.0052	0.0091	Putative
M(IP)2C(44:0;O2)	Sphingolipids	Phosphosphingolipids	1343.81	0.68	[M+NH4]+	C62H121NO24P2	2	96.24	-0.74	1.61099	0.012	0.017	Putative
M(IP)2C(46:0;O3)	Sphingolipids	Phosphosphingolipids	1387.83	0.68	[M+NH4]+	C64H125NO25P2	0	98.71	0.62	1.49091	0.012	0.017	Putative
PC(22:2;O2)	Glycerophospholipids	Glycerophospholipids	604.355	0.72	[M+H-H2O]+	C30H56NO10P	9	-	-	1.33466	0.032	0.035	Putative
PC(24:0)	Glycerophospholipids	Glycerophospholipids	644.423	5.3	[M+Na]+	C32H64NO8P	5	-	-	1.58971	0.004	0.0082	Putative
PC(24:3;O2)	Glycerophospholipids	Glycerophospholipids	648.382	0.72	[M+H]+	C32H58NO10P	9	-	-	1.39914	0.033	0.036	Putative
PC(26:3;O3)	Glycerophospholipids	Glycerophospholipids	692.408	0.71	[M+H]+	C34H62NO11P	9	-	-	1.56273	0.033	0.036	Putative
PC(30:2)	Glycerophospholipids	Glycerophospholipids	684.491	6.51	[M+H-H2O]+	C38H72NO8P	8	46.34	1.41	1.71533	0.0015	0.0059	Putative
PC(30:4)	Glycerophospholipids	Glycerophospholipids	680.46	6.35	[M+H-H2O]+	C38H68NO8P	7	47.54	-0.57	1.02066	0.0015	0.0059	Putative
PC(32:3)	Glycerophospholipids	Glycerophospholipids	728.518	6.48	[M+H]+	C40H74NO8P	7	-	-	1.31901	0.0015	0.0059	Putative
PC(32:5)	Glycerophospholipids	Glycerophospholipids	724.486	6.34	[M+H]+	C40H70NO8P	7	69.69	2.06	1.06331	0.0015	0.0059	Putative
PC(34:3)	Glycerophospholipids	Glycerophospholipids	756.548	11.69	[M+H]+	C42H78NO8P	8	-	-	1.13981	0.0028	0.0071	Putative
PC(35:1)	Glycerophospholipids	Glycerophospholipids	812.539	6.3	[M+K]+	C44H78NO10P	10	-	-	1.12751	0.0015	0.0059	Putative
PC(40:5)	Glycerophospholipids	Glycerophospholipids	858.611	1.22	[M+Na]+	C48H86NO8P	10	-	-	3.14114	0.015	0.02	Putative
PC(40:6)	Glycerophospholipids	Glycerophospholipids	856.565	6.28	[M+K]+	C48H84NO7P	3	64.89	1.48	1.03913	0.0015	0.0059	Putative
ST(24:1;O4)	Sterol Lipids	Bile acids	393.301	1.95	[M+H]+	C24H40O4	2	-	-	1.27116	0.023	0.027	Putative
ST(24:1;O4;G)a	Sterol Lipids	Bile acids	432.313	1.13	[M+H-H2O]+	C26H43NO5	4	-	-	1.83738	0.0067	0.011	MSMS
ST(24:1;O4;G)b	Sterol Lipids	Bile acids	432.313	1.21	[M+H-H2O]+	C26H43NO5	4	-	-	1.83738	0.0067	0.011	MSMS
ST(24:1;O5;G)a	Sterol Lipids	Bile acids	448.307	1	[M+H-H2O]+	C26H43NO6	2	-	-	1.24846	0.015	0.02	MSMS
ST(24:1;O5;G)b	Sterol Lipids	Bile acids	466.318	0.91	[M+H]+	C26H43NO6	3	94.11	2.66	2.08366	0.0023	0.0062	MSMS
ST(24:2;O3)	Sterol Lipids	Bile acids	357.281	1.95	[M+H-H2O]+	C22H38O2	1	96.24	3.13	1.14322	0.023	0.027	Putative
ST(24:2;O4)	Sterol Lipids	Bile acids	391.286	1.43	[M+H]+	C24H38O4	4	98.34	0.74	1.52726	0.034	0.036	Putative
ST(24:2;O5)a	Sterol Lipids	Bile acids	407.281	1	[M+H]+	C24H38O5	8	91.43	5.04	3.28812	0.017	0.022	Putataive
ST(24:2;O5)b	Sterol Lipids	Bile acids	424.307	1	[M+NH4]+	C24H38O5	3	-	-	1.05088	0.023	0.027	Putative
ST(26:2:O2,G)a	Sterol Lipids	Bile acids	414.302	1.13	[M+H-H2O]+	C26H41NO4	4	71.17	6.65	1.75128	0.0067	0.011	Putative
ST(26:2:O2,G)b	Sterol Lipids	Bile acids	414.302	1.21	[M+H-H2O]+	C26H41NO4	4	71.17	6.65	1.75128	0.0067	0.011	Putative
ST(27:2:O4)	Sterol Lipids	Bile acids	447.334	6.63	[M+NH4]+	C27H41O4	2	86.85	-1.58	2.39576	0.0015	0.0059	Putative
TG(44:2)	Glycerolipids	Triacylglycerol	785.595	1.95	[M+K]+	C47H86O6	9	97.07	-1.95	3.71559	0.023	0.027	Putative
