# Supplementary material for: Malassezia globosa lipidome: The dynamics of uptake and secreted lipids
Source: Virulence. 2026 Feb 2;17(1):2613494. doi: 10.1080/21505594.2026.2613494 (PMC12944816; doi:10.1080/21505594.2026.2613494)
Supplement: Supplementary Table 3.xlsx [file KVIR_A_2613494_SM8647.xlsx]

## Sheet: Table S2
Supplementary table 3. Relative quantifications of 37 differential expressed lipids in mDixon control media, 72h sample and 90 h sample in negative mode
Lipid Species	Lipid class	Lipid subclass	m/z	rt	Adduct	Formula	mz Error (ppm)	MFG Score	MFG diff	VIP	Global p Kruskall-Wallis	Global pBH Kruskall-Wallis	AUTOMSMS
CAR(20:4)	Fatty Acyls	Fatty acyl carnitines	492.334	1.54	[M+FA-H]-	C27H45NO4	2	93.68	3.55	1.47265	0.00284412	0.0150933	Putative
DG (37:4)	Glycerolipids	Diacylglycerols	629.517	12.75	[M-H]-	C40H70O5	3	90.2	3.79	1.04194	0.0174224	0.0287526	Putative
DG (39:5)	Glycerolipids	Diacylglycerols	655.532	12.92	[M-H]-	C42H72O5	3	91.97	2.85	2.06111	0.00229965	0.0130486	Putative
DG(20:0)	Glycerolipids	Diacylglycerols	445.318	6.02	[M+FA-H]-	C23H44O5	2	89.13	3.7	1.02233	0.00153381	0.0130486	Putative
FA(16:0)	Fatty Acyls	Fatty Acids and Conjugates	255.233	7.33	[M-H]-	C16H32O2	2	97.12	3.21	1.85454	0.0317456	0.0407927	MSMS
FA(16:1)	Fatty Acyls	Fatty Acids and Conjugates	253.218	6.23	[M-H]-	C16H30O2	1	94.83	4.64	1.30663	0.00229965	0.0130486	Putative
FA(16:1-HSL)	Fatty Acyls	Fatty acyl homoserine lactones	336.255	3.03	[M-H]-	C20H35NO3	2	91.71	4.92	1.32281	0.00602101	0.0184395	Putative
FA(18:0)	Fatty Acyls	Fatty Acids and Conjugates	283.265	8.68	[M-H]-	C18H36O2	1	91.81	5.3	2.10884	0.00405286	0.0161157	MSMS
FA(18:0;O)	Fatty Acyls	Fatty Acids and Conjugates	299.26	6.27	[M-H]-	C18H36O3	2	89.97	5.62	1.26697	0.004036	0.0161157	Putative
FA(18:1}	Fatty Acyls	Fatty Acids and Conjugates	281.249	7.54	[M-H]-	C18H34O2	2	93.43	4.63	4.34257	0.00229965	0.0130486	MSMS
FA(18:2)	Fatty Acyls	Fatty Acids and Conjugates	279.233	6.66	[M-H]-	C18H32O2	2	85.19	6.66	2.68377	0.00229965	0.0130486	MSMS
FA(20:4)	Fatty Acyls	Fatty Acids and Conjugates	303.233	6.48	[M-H]-	C20H32O2	9	94.89	3.49	1.12505	0.00668203	0.0184395	Putative
FOH(9:1)	Fatty Acyls	Fatty alcohols	141.128	1.03	[M-H]-	C9H18O	1	77.89	1.9	1.19031	0.00229965	0.0130486	Putative
MG(18:1)	Glycerolipids	Monoacylglycerols	401.292	5.94	[M+FA-H]-	C21H40O4	3	95.79	3.44	1.108	0.00153381	0.0130486	Putative
NA(18:1;O2)	Fatty Acyls	Fatty amides	312.255	3.74	[M-H]-	C18H35NO3	2	94.06	4.32	2.17262	0.00625109	0.0184395	Putative
NA(20:1;O2)	Fatty Acids	Fatty amides	340.286	5.92	[M-H]-	C20H39NO3	2	94.54	3.79	1.04292	0.00992697	0.0222422	MSMS
NA(20:2;O2)	Fatty Acids	Fatty amides	338.271	4.25	[M-H]-	C20H37NO3	3	93.87	4.23	1.93322	0.00565622	0.0179647	Putative
PA(8:0/13:0)	Glycerophospholipids	Diacylglycerophosphates	539.298	1.28	[M+FA-H]-	C24H47O8P	2	99.56	0.34	1.23809	0.0103063	0.0222422	Putative
PC(41:5)	Glycerophospholipids	Diacylglycerophosphocholines	884.591	1.28	[M+Cl]-	C49H88NO8P	4	-	-	2.04719	0.00668203	0.0184395	Putative
PG(40:3)	Glycerophospholipids	Glycerophosphoglycerols	827.587	2.03	[M-H]-	C46H85O10P	8	74.71	6.66	1.18998	0.0227467	0.0341878	Putative
PG(O-40:5)	Glycerophospholipids	Glycerophosphoglycerols	809.576	2.03	[M-H]-	C46H83O9P	7	-	-	1.17049	0.0227467	0.0341878	Putative
PI(O-42:5)	Glycerophospholipids	Glycerophosphoinositols	925.616	1.01	[M-H]-	C51H91O12P	1	96.39	-0.03	1.18172	0.00307844	0.0150933	Putative
ST(24:1;O3;G)	Sterol Lipids	Bile acids	432.313	1.37	[M-H]-	C26H43NO4	2	92.33	4.16	2.55786	0.00466967	0.0172078	Putative
ST(24:1;O4)a	Sterol Lipids	Bile acids	407.281	0.91	[M-H]-	C24H40O5	2	88.77	3.52	1.43614	0.301194	0.320206	MSMS
ST(24:1;O4)b	Sterol Lipids	Bile acids	437.291	1.87	[M+FA-H]-	C24H40O4	2	95.69	3.3	2.1363	0.0299468	0.0399027	Putative
ST(24:1;O4)c	Sterol Lipids	Bile acids	391.286	1.87	[M-H]-	C24H40O4	2	90.02	5.08	3.17847	0.0299468	0.0399027	MSMS
ST(24:1;O4)d	Sterol Lipids	Bile acids	391.286	2.03	[M-H]-	C24H40O4	2	90.02	5.08	3.17847	0.0299468	0.0399027	MSMS
ST(24:1;O4;G)a	Sterol Lipids	Bile acids	448.307	0.98	[M-H]-	C26H43NO5	0	92.46	3.96	3.37407	0.0174224	0.0287526	MSMS
ST(24:1;O4;G)b	Sterol Lipids	Bile acids	430.297	1.22	[M-H-H2O]-	C26H43NO5	3	-	-	2.20621	0.0200739	0.0318784	Putative
ST(24:1;O4;G)c	Sterol Lipids	Bile acids	448.307	1.05	[M-H]-	C26H43NO5	1	-	-	5.01769	0.0200739	0.0318784	MSMS
ST(24:1;O5)a	Sterol Lipids	Bile acids	407.281	0.91	[M-H]-	C24H40O5	1	63.3	6.77	2.46558	0.199389	0.216076	MSMS
ST(24:1;O5)b	Sterol Lipids	Bile acids	389.265	1.55	[M-H-H2O]-	C24H40O5	10	-	-	4.30122	0.0116786	0.0239706	Putative
ST(24:1;O5;G)	Sterol Lipids	Bile acids	464.302	0.85	[M-H]-	C26H43NO6	1	81.69	5.01	3.33842	0.00229965	0.0130486	MSMS
ST(24:2;O3)	Sterol Lipids	Bile acids	419.281	2.87	[M+FA-H]-	C24H38O3	3	92.98	4.45	3.46644	0.00518233	0.0172078	Putative
ST(24:2;O4)a	Sterol Lipids	Bile acids	435.276	1.18	[M+FA-H]-	C24H38O4	3	81.93	6.85	3.10269	0.0342181	0.0411432	Putative
ST(24:2;O4)b	Sterol Lipids	Bile acids	435.276	1.55	[M+FA-H]-	C24H38O4	3	88.31	5.18	3.10269	0.0342181	0.0411432	Putative
ST(24:2;O5)	Sterol Lipids	Bile acids	405.266	1.01	[M-H]-	C24H38O5	3	86.87	5.41	2.93717	0.0277829	0.038545	Putative
